# Supplementary material for: Molecular characterization of an unusual new plant RNA virus reveals an evolutionary link between two different virus families
Source: PLoS One. 2018 Oct 22;13(10):e0206382. doi: 10.1371/journal.pone.0206382 (PMC6197668; doi:10.1371/journal.pone.0206382)
Supplement: S1 File — (TXT) [file pone.0206382.s001.txt]

>Gogi berry chlorosis virus isolate CY1, complete genome
GAATACAAATTCTATCGTTTTAAGACTTTAGGTCCGTTGTACTTCCTTGAGCCTGTTACAAAAACGCGGTTCTACGATTG
CCTTCGGATTTAAATTTGTCTTGCGATGGAAACACCTGGTAACTGTTATAGGTTGCTGGCACGTGGTTTCCCCGGAGTTT
ATCAAGATTACTTTGTGTCTATTACTCCACAAACTGGTCCTATTTCCAACCTCCTGGTTGCTAGGTTTTTGGTCGACGCC
GCTTGGAAAAGCGGTGTCGACCCTTTTCTTGTTTGTTTTCCATTGATTCGTTATGTAGGAGGTAACCTTTATCATGTAGA
TATTACTAAAGTTTGTACGTTGTTTCATAATCTTCGTGTTTTATTTGAGGATCCTTGTGGCTTTTGTGGTATGGATCCCC
AGGGTATGATAGAACAGTCTGCATCTGTTAATGCTAGTGTAATTGCTACTAACGAAGTTTCTAGGCTATTTAGATCTAAC
CTTGAATCAATGATCAGTGTTAGAGTCAAACTTGATAGACGAGAGAAACAAATGGTTGAAAGCTATGTAGGGCCCTACGT
TCGATTTTTACAAGAGAAGGTTTGTTCAAACGATCATAGGGTGTTGGTTGCATTACGTGAGGTTACACGAACTATATATA
GTAGATGTGCAACACCCAAGACCACTGCTTTAAAAACCCTTTGTTTGGGGGTTAGTGATAGGGAAGTTAGGGAATATTGG
GATAACGAGAACGTCCACTTTTACTATCATGGTTCAGAAGGAAAGGACACAACTAGATTTGCAGTTGAAGTTATGAAGAA
CATTCTCAAGAGTAAGGCTAAGAAGAAAATTGGAAAAGATAGTGTCCGATTAAAAGTAAGGAGGGTTGAAGATTTAATTC
ACACCGCGGAGGCAACAGGCGCCGTTCCAGATCGGTTTGATCAAAATTTTTCTGGTGTTTATCAACAAATTCTTGCCGAA
GATGTTGGTTATAACTGGACTGAAAAAGATTGGATTGATATGTTTAGGAAAACTAATGCCACTGTGTGTTGGGGCTACAT
GTGTTTACCCTGGGAATTACTTTTTGATACTACTTTACCATCTGATCTTTATAAATACTGCGAATGGAGGGATGGTTTGA
CTACACACGCATCTATGACCTTTTCCTATTCTAATGGATATACACACCCCAAAAATGCCTGGGGAACCTTATTAACAAAA
AATGTTCTACGTTGTGAAGATTTTTCACTTGTGCCGGAGATTATCAGTAGAAATGGTCCTATGACAGTTTTCTGTATTCG
TAGGGTACTTGGAAAATCTAACGAACCAATTGTGCGTACTATGGAGATACCTGATACTTTAAAGTGTGTAGAAGTTTTAG
ATGTGCTTGCTTGTGTTAATAAGAGTGGGAAGATAAACAAGAAACTGATATACAATCTTGTGCGGAAGAATGAGTTTGAA
GAGATTTACAACTATATTCTTTCTTTGGATGAGAAATCTGTCAAACTTCAAAATGTTATTACATATATCAGACGTAGAAC
TAAAGGTGTCTCTCTGGTAAATGCTGAGTTAGTAAGCCCCTGGTGTTTGGACGATTCAAAGATCTATACCATTGCAGTCA
CCATGTTGCTGTTTGTTCAACAACAAATGACTTTATCATCTAATGTTTTTAAAAACTTAGGTGTTGGGGAGAGGCGTGAG
AGGTGGATTTCAGCTTTGAGAGTTTTCTTTTCTGAGGGTCCTATATCAAAACTTGTTGATTTCTTATTAGCAGGACACCT
TGATAGTAAATTGGTTAAAAATGTTGATGATAAGGTTTTTCAGGTGACCAAACTTAAACAGTGGAAGTTTTCTACTATGG
ATTATACTTTGGAGAGAGATTGTGATGGCACATCTACAGAGCTAACCCTTGATGAAACATGTGAAGTATGTGCTTTCATA
AAACCCAGTATTGGAGATCAAGATTTGCGATGTATCTCTGGTGATAAGACTCATCGGTTTGGACTTGATAATGCTGAGCT
TGGTAGATTTTCTGAAGAACTTGGTAACACTTTAAATGATTCAGTTGGACTTAAGACCGTCAAAGAGAAAGCTAGGGAGA
ACCTACCTAGATCTGGTTTTATGACGGATGAAGTGAAGATTGTTTATGTTAAAGGTGGTCCAGGTTCTGGAAAATCTAGG
TTGATTCGGAATATGACAGACGATACAGATTTAATAGTTGCTCCCTTTTCCAAACTTCGTACTGATTATGGTGGGCGAAA
TTTTATGACTCAACATAAAGCACTTTCTGCCGTAGGATATCGTCGCATATTTGTGGATGAGTTTACAGCACTACCTTATG
AGTTTCTTGCATGTATTGTTCATAATTGTGCTGCAGAGATTGTTTACTTGGTTGGAGATCTTAGCCAAACTGGGATAATA
GAGGGGGTTGAAGGTATTTCTATTTGTTCAAAGATATCATTTGATAACGTGGCTAAACATGAGCTTGCAAAGAATTATAG
GAATCCTGCGGATACTGTCGCGTTACTTAATCATTTTTATGGGTATGATATGGTTCCTGTTTCTAAGAATTTTGGGATGC
GATTTCGTCATCTAGATATGTGGTCACCGTCTGATAAGTTAACCCCTTTGTGTTTTACACGCAATTCTGCTGTATCCCTA
GGTCTTCAAACTGAATCTGTGATTGAAAAAATGACAGTTAGAGCTAATCAAGGAACTACACATGATGCAGTCGGACTTTT
TGTTACAGCTCATGATAGTAATTTAACTAATGTTGACTGTCTTAATGTTGTTGCATTATCTAGACATAGGGATAGATGTA
TCATTTTTAATGATGATGGGGAGAGTTCTTTGTCTGCTGTTCTTCGTATCAAAACATTTTGGGACTCTTTTGTAGATCAG
ACAGTACCTGTTCCTGTCAAGAATTTGTGCTTACTTGAGGCTCTTTGTGAACTATTGTCCTCTTATACTAGAACTGGGTT
TACTGTGGAGGATTTATGGAGGAACTTAGTTTGTGTTGTAGGAGTTGATGAGGCGCGTACCATACGTAATTCTATGCTAA
CCGAGAAACACCTTGATTTGCTTGTTTGTGATTTGGGAGTGTCTGTAGGGTTGTTAAGAGGTACAAAAGGCATTGTAACC
TATGGTGTTGGAAACTATATTGGGCAAATAAAGTATACGAGAAATCATTTTGTTGCTCAATCTAGAGTTGATAGATTGTG
GTACGGGTTAGCTATGGATCAACTGAATATACCTGGTGAGGGCGTCTCATGGGTAGATCATTCTGAGGCTGATTCTACAT
TGACAACATGTTGTTGTGGAGGAAAATTGATGCATGAGGTTAAAACCTTCAGCAAGGAGATGACTGTTTTAACACCAAGA
CCATTAAACAGAGATTTTAGTGTTGGGGTATATTGTGATGGTGATGGTGTGGGTGTTAACATATTTGGGGATGATGTGTA
TGGGTTATCCTACCCTACTAATGTTCGTGAGATGCTTCAAACTATGCATGTTGGTTTGAAAAATTCCATTGTCATTGCTT
TAAGGTTTTTGTCTGGTGGTAGGATTGTTCGTTTTGCTGATCTTGGAGTTTATGGTGAATGTTCTCTGGTTGCTTTGGGT
GGTGATTTTTGTTTTGATCTTGAAAATGTTGGTAAAAAGGGAAAGTCTTTATCTTTATCAATTGGTGATGTGCTTAAATT
GGATGACGTATCTGGACATGAAATTGATGTTAAAAACCCTGATATGAGTGCTGTCCTTGTGGTGGTTGGAAAAAGAAAAC
CTCTTCCTGTATGTGGTGGTGCTGCTGATGTATTTTTAGATGTACGACATGATGATATACCTGAATTCTCTGCTAAGTTT
GATGATTTAATCCAGGAGTTTGACATATCGGAACCTGGATTTCCGGTATCAGTTGATACTGATTTAGTGTTACCTGATGA
AATCAAACCTTTAGAGCAGACTCCTTCTGATGCTTTTCTTCTTATAAAACAGCATTTTGATATAAATCCTGGGGCACCTG
CCCAGTTTACCAATGAAGAAGCATCTAGGTTTATAGGTGGATCCTTTTCTAAGGGTACTTTGCACACTACCATACTAGAT
CAGATTAATATGCGAGGACATCCCACCGATAATAGGGTAAAGTTTTTTGCAGTTACTCCAAATGGGCCAGGTCTCTATTA
TTTTCAGAAGTCCCAATGGCAAGAACTTCAATGTCTTCAGGGTAGATATCTTGGAAAAACTTTGGCAGCTGATTTTGATA
TCAATGGAGAGAGAATTGCAAGAGAAATAGCAGACTTATTTGTTGATGAACACATGAATCTTAACAATTCTTTTGTACAT
CAAGATGAAATTGATAATACTGTTTTGGCTTCTATGAGAAGTATGCGTACAAAGAATTATGAGAAACAAGTAAGTCTTGA
AAATCTGGGAATTGGGTGCAATGTGGTAAGATTTCATATGAAAGATATCTTTAAACCTTTTAAAGATAAAGTGGACACTT
ATAAAGTTGGACAGGGGATTTCAGCTTGGTCGAAAGAGGCACAATCTTTGTTTCAAACTGGATGTAGAATCATTAACTTG
GTTTTTGCTAGAATGTTAAACAATAATGTTGTTTATGATAACTTGATTCCAGAGGTTGATCTTTTGAATAAAGTTAATTG
TCTACTTGGTGCTTTACCTGATGTCTGTTGTAATGGTGTAATTGATGCGACGGCTTGTGATTCTGGACAAAATGCATTTA
CACAAGCGATAGAACGAAGAATACTGGTGAGGATGGGTGTTTGTCCAATTTTTATTGAATGGTATTATCGTTTTAGACGA
ACCTATCTTCTCACGTCACATACAGCAACGGCCAAGGTTGATTGGATTAAAACCTCAGGGGAGCCAGCTACCTTATTATG
CAACACTATTCTTATGATGGCTCTTATGAATGCTTTACTTCGAGGTGAAGGGCCTTGTGTTTTACTTGGAAAGGGAGATG
ATGGATTAAAGAGACAGGCCAATTTAACCTATAATCGTTCTTTGGTTGAAAAGTTTTCAAAATACACCAAGCTTCAATTC
AAAGTAGACATTGATAAACCTGTAAATTTTTGTGGGTATTCACTAGTTGGTGCAAAACTTTTTCCTTGTATCATGAGAAA
AGCTCAAAAGATAGCTGGTCACAAGTTTAGGGACTATGAACATTTTTGTGAGTATCAACAATCTTTACGAGATTGGGTTT
TGCTTTGCAATAAGATAGGATATTCACAGACTGTTCTTTCTACAGCCATGTTTACAGGTATACCTCATGATCTTGTTTGG
AATATGTTGTACGCTGTTCAATCAGTTTCCCATATTAATAGAGAACAATTTCATATACTTTTTAAGGAGTATTCTGTTGA
TTTAGATGAGTTTGTTCCTATTACTTCTTTTGTACCCAAAAATTTATTAAATTTTCAGTGTTTTTCTGGGTGAAGCTTTC
TCAATAGATAAATAATTAGTTAAGTAGTAATAAAACTAATTAGTTAGGTAATAATAATAATACTAAGTCTAATTTTGTTA
TGGCTTTTTGTTTAGTTGATTCTGGTAGTTATTGTGATAATGGTGATAGTGCCGCTTTATGTCAGAGTTGGGTTAATATT
TGTAGTGTTTATAGGTTGCTTTTTGATCTACTTTCTGTTAATTTTTCGGTTGTTTCGGAGAGGGATAGGGCACATAGTTC
AATTTCTGAGTTGTTAGGTCAGGCTGGCTTTGAAGGGAGATTTCCAGATGGAGTATTTGTTAACCTCGATGACGCTCCTT
ATGTAGATATTATATCACAATTGCAACGCAGTGTTGATTTTCAAACTCGCCATGAGGAAAAATCATCAAAAGAAAATGGT
GTTATGCCTGATTCTTCTAGTTGGGAATTTGATGATGCGTTAGCTTCCTTTTATAAGGGGTTGAAAGAGCTCAATAGATT
ATTAACGTCGGGGCAAGGCTTAACTGACAGGAAAACTTTTGAAAAGAAATACTCTCTTCGTTGGGCGTGATGGTTGGGTG
TAATTGTACTACTGTGGCTCCTAAGGCTGAGTGTTGTTTAGAAGGTTACGTTGGTGTTGATGTTTGTAATTTACCAGTAC
CTAAAGATTATTATTGTGGGTTTTGTGATAATAATGGCCATGTTTTAGCTTGTCAATTTTGGTTGAATTGTTGTGTTGCA
AATAAGATTGCCGTTGGACTGTCATCTGTTCGTTTTAAAACACAAACTGGGAGAGATAGTGTTTTTACGATGCTAAAGTT
TTCTGGTGCGTTGCAGTTTTCAAAGTATGAACGATTTCCAAATGGTGCATCAGTGAGTCTTAATACCCCTGCTATCTTTG
ACACGTTGTGTGCTATTGCTGCTGCTGCTGCTTATAGAGATAGACTTTTGGAGAAAACCCATGGGCATAAGATGGATAAA
AGGAAAGATAAGATTGTGGAGGACTTTTCTACTGCTAATTGGTCTTATAATGATTCTAGTACTGCTTATCACAAGTCTGT
CGTGCTACTCAAATCACTTTTCAGACAAAGGTGTGTTGGTAGAAATAAATTTGAACAATCTTATAATTTAAAATGGGTAC
CAGCTGGCACACCAATTTTAACACTTGGTGATACTCCTACCCTTGGTTCTCTTAATCTTGCTTTATCTACTTCTTGTCTT
GGACTTTGGATGGAGGGGGCGTTTCTGGTTAGTCAAGACAGATTGACTGATACTTTTAAATATGGTGATAACACTTTAAT
GTTTCCAGTAGATCCTTGGGATACTCCTGTTCACTGTGATGGATTTCTATATATCCCTAGGAAAAATGGAAATTTTGATG
TTGTACCGTATAAATATAAGTGCAGACAGTTTGTATTTGGAGATATAGATTCTACCATTCGAGGTACCAGATCTGATATG
CTTGCTTTCATTGATTCTGCACTACAATTTTATAAGTCTAAGGAAGGAGATGAAATCGAATGTCCTGGTTGGCTCGATGT
TGTAAAGAAGATACTTGGTGACAAAGCCGCCGAAGAATTACATGACACACACGATAAGGAGGATAAAACTGTTAAACCAC
CGTTGGGCGATAAAACAACTGAAATTGGTGAAACTTCTGGTGGTGTGGACACTGAATCATAACTGATATGTCATCCTTTC
AAGCATTTCCAAGCCTACCCACTCCTTTGGCATATAACGTTTCAGTTCATTGTACCGACTACAACGTTTTATCCAAACTT
GGGGTTGTAGGGGTGGATGCTAATAGAAGGTATGATTATAGAATTCCTGCTATCACTGGTTTTATCTATATAAATGATCA
AGAATATCCTTATCACTGTAATGCGATTGTGTGGGCTTTTCCTTCTGGTGCTGAAGTATCATCCAAGGCTGATATACGTT
GTTCAAAATCTGTGATGCACGTTAATGTCAAACCAGGGTATAGTGCTAATCCATGGACACAAAATAACTTGATCCCAACA
ATGGATTGGAAAGTTGATGCTATTGCAAATCCTTTAGATGAAGAAGATTATGCGGGTAAGTTAGAAACATTGGGTACCAT
CAGGAAGGCTAATGAAGTGAGGTTGTCTGTCATTGAAGAAGAAATTAAATCTGCCAGGGCGGAACTTTCGACTTTACAAG
GAGATCCTGGTAGACAAAAGCTTGATATTCTTAATGCTCAGATATCTATCTTATACAAGTTTCTTTATCCCAGTGGAGAT
AAGGTAGATACTTTTGAACAGCTTTCGGATATCCAACACTATAAAAGGTCATCAATTGATTTAAAACCTGCACTTTCCAC
CATACTTGACAAAGAGGTAACTGATGCTTCTGTTGCCATTGATGAAATATCTAAACAAGTACATAGTTTAGAGGAGAAAA
TTCGATCTTCGGATCCGGATGGTCCTTATCTTATGTACTTAGAGTCAAAATGGAAAATGTTAGTTGACAATCACTTACCT
TCTAAAGTTTTTGCAAACACAATTTCTAATAGTGCCTTGGAAAGGATTAGAGACAGGCTTGCAGCACTACAGTTACCAGT
CCGAGATTTTGCTTCTGAATTAGAAATTGTGGGATATTTGTCTGATTATTCTAATGGGCTTAAAGATAAATTAAGAAACA
AACATACTGCTACTGATCCTTTTGTACAACTGCGTGAAGATCTACTTAAAGAAAGGACTCAATTGACTAATGAGCTTACA
ACTTTTGTTTGTGATACTTCAGAGTTGAATAATCAATTGATAGATTTGAAGAGAAAGAGGATTATAGATCAAGCAAAGAA
GGATTATATAAACAATCCAGGGTTTAAAGGAAGAAATGTCAAGTGGGAAAGATGCTGAGTTTGTTGTTCATGTTTCGGGC
GGTAGTGTTGTTGATATTGAATGGGGTGATAAGATTTTAAGGTTTGACATTGTTAGGCCATCTGGTAGTACTATGAAGAG
TGGTGGTGTCACACGGTACATTAGTGGGTATTGTTATGGTCTCGGAGATGATGATGTTAGAGTTGCTGGCTTTATTTTAG
ATGGTGTTAGAGGTTTAGATGCTATACCTGGTGCAACTTCTACTAGCTGGCTTTGTGTTGGATCACCAGGTTCTGTTATA
CTTGGCTTGACTCTTCGTGGTGTAAACGGAAAGCTTAGAAAGATAGAAGTTAAACATTCCAAAACAGTAGCAATTTTTGA
TTCAAGAGGTGTAGGTCCAATAAAAGAAGTTGTGGAAAATGCTGGAAAAATCCTTGCTCAAGACAAAGTACTTTTAGATG
CAAAAGGTGAAGTTGTCAAAGAGATTCACAAAAGAATTGCTGAACTTAGAGCTCTTGGTGACCCTAGTACAGAGTATAAA
ACAAAAATTTCAACATTGTTGAAATTAGCACAGGATATGGGGGTTAGTACTACTGAGGAAAAGGTTGTAGATGATCTTAC
TGATGTTTTTGGAGAGTATATGTCGAAGAACGAACATTTGAATGAGAAGATTCAAGAGGATTTTCGTCGTTGGCGGTTTG
CTGTTCACATGGATTTGGCTGATCTCACTGCTGATACACTTCGTCAAACTAATGATCATACTCAGGAATTATTGGCAGAT
CTTCGGGCTAAGATTTCTGAAAAAGATAGCTTATCTGGTGGAAATCAACGTCGGCTTAGACAATTACAACTTCAGATTAA
GGATCAGTATGATAGAATTGTATCTGGTACTGAAAATCAAGCAGATCAACAAATTGATGCCCTAACTGCTTATCTGATGC
CAACTTCTGCTGATAGAAGATATGGAATCTCTGGTTCTCGTACTACTCATGTTAATTGGTTGCTTGATCAAATTACTAGG
GATAAAAAGATTCTGGGGGAAAGTGAAGTTGTTGAATACAGTTATCCATCTGAACTAGAAAGAGCTGTTAAAGATTTGCG
GGTTAGAGTTTTGGAAATCAAAACGAAATGTGATGTTCATAAGAAGACTTTGTTAGATCAAATCTTAAAGATTTCTAACG
AACTCAATTAGTAAAATACAATGGATAAACCGCAAGATTTGAAAGTTCAGCTTGGAAACATTTTGTATTTGCTTACTCAA
ATTTATGAATCCCTAGAATTTGATATTGGTGATCAACCTTCTGACGGCAATCCACGGGTTAAAACTTCTGACGTTGCTTG
TGGTAGTTTACCTACACCTACCAATTTTGATACTGTTAGTCAACCTTCTGATGGTGGGACGGACCTTGGAAATTCTGGCG
CTCTTTGTGTCAGATCACCTACAATGCCTCCCACCCCGCCTGGTTATTTTCGAACCATCTTGAATAAGATTTCACAGACT
AAGGGTCATCTCACTTTTTCCACAACTAAAACACCTTTGGGATACTCTGTTGTTATTAATGATGTGTTTTATGGTCCATA
TAATGTGTTTAAGAAGAAGGTTGCTGAAGAGAAGGCTTGTCAAGAGTACCTAGTTTCTATTGGTGTTTTAAAATAAATTA
AATAATAAGTGATGTTTTAAATAGATGTAATGATTTATTTTGTTGTGTGTATTTGTTTTGGTTTTCTAGATCTCTACCTA
TTGAGTGGTGAGGTTTTAAGTTCAGATCTGTATATAGATCTGTTGTCACCGTATTAAGATGCGATGGGGCCCAATGTGTA
CCCGGTCTTAATAGAACGACAAAAAAAA
